# Supplementary material for: B cell deficiency induces cytotoxic memory CD8+ T cells during influenza-associated bacterial pneumonia
Source: J Clin Invest. 2025 Jun 10;135(16):e188342. doi: 10.1172/JCI188342 (PMC12352901; doi:10.1172/JCI188342)
Supplement: Supporting data values [file jci-135-188342-s226.xlsx]

## Sheet: Fig1C WT v uMT FFS celldensity 
WT	μMT
5293.85	7963.62
6573.34	8875.63
6388.38	8443.62
7018.56	8197.85
7608.58	6635.9
6569.15	9765.85
5649.46	8538.76
5903.69	8092.35
7624.58	8134.42
7608.9	8955.61
5129.25	7451.37
7638.91	9383.3
5600.91	6880.04
6729.3	8049.47
6518.44	8565.36
6215.12	6480.69
7033.2	7154.62
9347.55

## Sheet: Fig1C WT v uMT FFS inflamconsol
WT	μMT
45.607	72.9383
57.5681	80.9533
61.2793	80.1474
63.2431	78.5598
71.4403	73.5474
63.1731	60.3188
39.3821	80.959
48.4772	74.7674
71.259	75.9311
66.3253	77.5515
48.9202	73.5748
65.145	59.4596
56.4916	72.9424
58.3488	56.4324
62.8933	64.7337
51.5529	71.1642
64.0792	56.6053
79.5342	61.3989

## Sheet: Fig1C WT v uMT FF celldensity
WT	μMT
7770.58	7798.81
8639.89	8516.77
7621.97	7617.04
8195.56	9614.08
6846.63	6902.33
7361.19	7552.86
7414.87	6362.72
7572.37	7115.15
6398.1	9849.97
7440.5	9157.18
7224.96	8909.3
7090.19	7631.6

## Sheet: Fig1C WT v uMT FF inflamconsol
WT	μMT
51.8977	56.9177
61.9632	62.105
48.9888	55.558
56.809	68.6551
36.5477	47.5004
46.2083	56.8358
46.7187	36.776
42.8409	46.3701
53.2699	86.7817
65.5659	82.2382
62.0455	80.6589
68.2065	65.8533

## Sheet: Fig1E Lung interstit Mac cell#
WT F/F	WT F/F/S	μMT F/F	μMT F/F/S
72.5	1080	1040	7990
247	1450	4790	7860
42.8	1770	5790	7900
150	1340	5110	9380
591	649	7970	2640
423	1520	6070	2650
139	1850	3470	3160
168	1890	2790	2760
49.6	626	4650	3620
209	1370	5660	2230
60.3	2020	6240	3610
25.6		9650	6090
			2420

## Sheet: Fig1F M1 Macrophage freq
WT F/F	WT F/F/S	μMT F/F	μMT F/F/S
0.16	6.33	7.87	5.3
0.024	6.16	8.4	6.57
0.035	4.95	3.94	7.22
0.23	4.94	4.99	6.98
0.077	5.9	9.27	6.51
0	3.75	3.86	5.05
0	3.3	5.02	6.07
			6.36

## Sheet: SFig1A uMT vs WT FS & FFS
Day	WT F/S																										μMT F/S
0	100	100	100	100	100	100	100	100	100	100	100	100	100	100													100	100	100	100	100	100	100	100	100	100	100	100	100	100	100	100	100	100	100	100	100	100
6	81.8182	84.5238	83.3846	75.7042	86.9841	84.0909	83.1746	84.6416	79.7386	78.5479	87.1711	90.1493	89.3688	86.2179													95.6835	95.9184	97.3856	97.9522	84.4358	86.2069	70.0997	78.2609	85.6089	84.9206	83.5294	84.6875	84.3658	84.2623	82.8767	78.2334	82.5613	81.2102	86.8347	81.7035	85.1515	81.7204
7	78.9969	80.506	79.7231	73.5915	81.6825	78.1169	77.3968	79.7611	75.719	74.5875	84.2105	86.1493	82.9568	83.3333													78.777	76.7007	79.5098	81.57	79.8054	79.6897	67.0764	74.4147	80.369	80.4762	80.4412	80.7188	80.472	81.1148	79.5205	76.1199	80.2725	78.4395	83.6695	78.5804	81.8182	77.9928

## Sheet: SFig1B uMT&WT bactburden FSFFS 
WT F/S	μMT F/S	WT F/F/S	μMT F/F/S
75000	75000	29000	15333.3
39000	46666.7	47333.3	35666.7
31666.7	75000	23333.3	55666.7
38666.7	75000	20333.3	16333.3
26000	29333.3	26000	11666.7
39666.7	24000	10666.7	10666.7
55666.7	34333.3	18333.3	4333.33
55333.3	29333.3	9333.33	13666.7
63666.7	14666.7	15666.7	47000
55000	35000	18666.7	18000
48333.3	72666.7	20333.3	36000
55000	73333.3	20333.3	29666.7
	72000	43000	69000
	70666.7	35666.7	3000
	43666.7	39666.7	18000
	75000	39000	27000
	75000		9000
	75000		14666.7
	75000		5333.33
	34333.3		42333.3
	75000		32333.3
	57666.7

## Sheet: SFig1C uMT & WT PR8 FS FFS
WT F/S	μMT F/S	WT F/F/S	μMT F/F/S
1.50655	0	0.186371	0.347781
0.648982	0.0638686	0	0.334772
0.481714	0.17389	0	0.00442916
2.12321	0.227076	0	0.0337551
6.37533	0	0.299629	0.00722018
2.74632	0.270275	0	0.147241
2.03849	0.735858	0	0.595119
8.98488	0.960928	0	0.785264
0.549046	1.06437	0	0
0	1.49485		0
1.21419	2.27363		0
0	0.276433		0

## Sheet: SFig1D uMT v WT histo FS.FFS
WT F/S	μMT F/S	WT F/F/S	μMT F/F/S
1	3	1	3.5
2	2.5	2.5	3
4	1.5	3	3
2.5	2.5	1.5	3
3	2.5	1	3
4	4	1.5	1.5
4	3	1	3.5
3	1.5	2	2.5
2	3.5	1.5	4
4	1.5	1.5	3
3	2.5	1.5	1.5
3	2.5	1	1.5
3	2	1.5	1.5
2	1	3.5	3.5
		1	3.5
		2	1
		2	4
		3	1

[truncated: 133 more sheets: SFig2A uMT celldensity FF_FFS, SFig2A uMT inflammconsol FF_FFS, SFig2A WT cell density FF v FFS, SFig2A WT inflam&consol FF_FFS, SFig2B WT & uMT BCA FF, FFS, SFig2C lung exudate macrophage#, SFig2D CD206+ M2 Macrophage#, SFig2E NK cell #, SFig2F Neutrophil #, SFig2G iNOS+ neutrophil %, SFig2H Mature Neutrophil %, SFig2I ELANE WT uMT FF FFS, SFig2I ctsg WT uMT FF FFS, SFig2J B cell % IV WT, SFig2K PR8 WT uMT FF FFS, SFig2L WT FF v FFS 23plex trans, SFig2L uMT FF vFFS 23plex trans, Fig2A CD8 Tcell% uMT_WT_FF_FFS, Fig2B CD8 T cell# uMT_WT_FF_FFS, Fig2C CD4 Tcell% uMT_WT_FF_FFS …]
